# Supplementary material for: Chest radiography in children aged 2–59 months enrolled in the Innovative Treatments in Pneumonia (ITIP) project in Lilongwe Malawi: a secondary analysis
Source: BMC Pediatr. 2022 Jan 10;22:31. doi: 10.1186/s12887-021-03091-3 (PMC8744340; doi:10.1186/s12887-021-03091-3)
Supplement: Supplementary file 1 — Additional file 1. cxr data. [file 12887_2021_3091_MOESM1_ESM.xlsx]

## Sheet: CXR Data
dID	agecat	sex	muac.1	tempr.1	tempr.2	malaria	diarr.2	clin_out	study	PEP_interp	PEP_right	PEP_left	other_right	other_left	PEP_only	other_only	PEP_and_other	no_PEP_other	uninterp	aeterm	severity	serious	los	fail_first	fail_second	nflar	grunt	cid	hypox	hnod	conv	vomit	revstat1	revstat2
1	1	Female	152	36.4	36.5	Negative	No	Clinically cured	1	1	0	0	0	1	0	1	0	0	0	5	GRADE 3 (SEVERE)	REQUIRED / PROLONGED HOSPITALIZATION	10	NA	NA	0	0	0	0	0	0	0	3	3
2	1	Male	157	37.1	36	Negative	No	Clinically cured	2	1	0	0	1	0	0	1	0	0	0	4	GRADE 3 (SEVERE)	REQUIRED / PROLONGED HOSPITALIZATION	5	0	NA	0	0	0	0	0	0	0	NA	3
3	1	Female	120	36.5	36	Negative	No	Clinically cured	2	1	0	0	0	0	0	0	0	1	0	2	GRADE 3 (SEVERE)	REQUIRED / PROLONGED HOSPITALIZATION	9	1	0	1	0	1	0	1	0	0	0	NA
4	1	Male	143	36.7	36.7	Negative	No	Clinically cured	2	1	0	0	0	0	0	0	0	1	0	1	GRADE 3 (SEVERE)	MEDICALLY SIGNIFICANT	1	NA	NA	0	0	0	0	0	0	0	4	4
5	1	Male	147	35.7	35.5	Negative	No	Clinically cured	3	1	0	1	0	0	1	0	0	0	1	2	NA	REQUIRED / PROLONGED HOSPITALIZATION	6	0	NA	0	0	1	0	1	0	0	1	2
6	2	Female	161	36.3	36.9	Negative	No	Clinically cured	1	1	1	0	0	0	1	0	0	0	0	4	GRADE 3 (SEVERE)	REQUIRED / PROLONGED HOSPITALIZATION	10	NA	NA	0	0	0	0	0	0	0	1	1
7	2	Male	140	36.7	37.6	Negative	No	Not cured	3	1	1	0	1	1	0	0	1	0	0	2	NA	REQUIRED / PROLONGED HOSPITALIZATION	5	0	NA	1	0	1	0	0	0	0	2	2
8	1	Male	125	37.2	36.8	Negative	Yes	Clinically cured	2	1	0	0	1	0	0	1	0	0	0	3	GRADE 2 (MODERATE)	REQUIRED / PROLONGED HOSPITALIZATION	7	0	NA	0	0	0	0	0	0	0	3	NA
9	1	Male	150	36.6	36.8	Negative	No	Clinically cured	2	1	1	0	0	0	1	0	0	0	0	1	GRADE 2 (MODERATE)	REQUIRED / PROLONGED HOSPITALIZATION	2	0	NA	0	0	0	0	0	0	0	1	1
10	2	Female	152	36.5	37.4	Negative	No	Clinically cured	2	1	0	0	1	1	0	1	0	0	0	3	GRADE 3 (SEVERE)	REQUIRED / PROLONGED HOSPITALIZATION	2	NA	NA	0	0	0	0	0	0	0	3	1
11	1	Female	125	36	36.5	Negative	No	Clinically cured	2	1	0	0	0	0	0	0	0	1	0	1	GRADE 3 (SEVERE)	REQUIRED / PROLONGED HOSPITALIZATION	7	0	NA	0	0	0	0	0	0	0	3	4
12	2	Male	135	38	37.5	Negative	No	Clinically cured	1	1	0	0	1	1	0	1	0	0	0	5	GRADE 3 (SEVERE)	REQUIRED / PROLONGED HOSPITALIZATION	10	1	0	0	0	0	0	0	0	0	3	3
13	1	Female	140	36.5	37.2	Negative	No	Clinically cured	1	1	0	0	1	1	0	1	0	0	0	1	GRADE 3 (SEVERE)	REQUIRED / PROLONGED HOSPITALIZATION	12	1	0	0	0	0	0	0	0	0	3	3
14	1	Female	123	36.5	36.6	Negative	Yes	Clinically cured	3	1	0	0	1	1	0	1	0	0	0	1	NA	REQUIRED / PROLONGED HOSPITALIZATION	5	NA	NA	NA	NA	NA	NA	NA	NA	NA	3	3
15	1	Male	160	36.9	36.8	Negative	No	Not cured	1	1	0	0	0	0	0	0	0	1	0	1	GRADE 3 (SEVERE)	REQUIRED / PROLONGED HOSPITALIZATION	10	0	NA	0	0	0	0	0	0	0	4	NA
16	1	Male	144	36.2	37	Negative	No	Clinically cured	3	1	1	0	1	1	0	0	1	0	0	5	NA	Not serious	6	0	NA	0	0	0	0	0	0	0	2	2
17	2	Male	135	38.5	37	Negative	No	Clinically cured	2	1	0	0	1	0	0	1	0	0	0	1	GRADE 3 (SEVERE)	REQUIRED / PROLONGED HOSPITALIZATION	8	1	0	0	0	0	0	0	0	0	3	3
18	2	Female	130	36.1	38.2	Positive	No	Clinically cured	3	1	0	0	1	1	0	1	0	0	0	2	NA	Not serious	15	0	NA	1	1	1	0	0	0	0	3	3
19	1	Female	138	38.4	36.4	Negative	No	Clinically cured	2	1	0	0	0	0	0	0	0	1	0	2	GRADE 3 (SEVERE)	REQUIRED / PROLONGED HOSPITALIZATION	17	1	0	0	0	0	1	1	0	0	NA	4
20	1	Male	154	36	37.7	Negative	No	Not cured	1	1	0	0	0	0	0	0	0	1	0	1	GRADE 2 (MODERATE)	REQUIRED / PROLONGED HOSPITALIZATION	8	0	NA	0	0	0	0	0	0	0	4	1
21	2	Male	158	38.1	36.2	Negative	No	Clinically cured	2	1	0	0	0	1	0	1	0	0	0	4	GRADE 3 (SEVERE)	REQUIRED / PROLONGED HOSPITALIZATION	6	0	NA	0	0	0	0	0	0	0	2	3
22	2	Male	130	37.8	36.3	Negative	No	Clinically cured	2	1	1	0	1	1	0	0	1	0	0	2	GRADE 3 (SEVERE)	REQUIRED / PROLONGED HOSPITALIZATION	11	1	1	1	0	1	0	0	0	0	2	2
23	1	Male	132	36.5	36.7	Negative	No	Clinically cured	2	1	0	0	0	0	0	0	0	1	0	3	GRADE 3 (SEVERE)	REQUIRED / PROLONGED HOSPITALIZATION	2	0	NA	0	0	0	0	0	0	0	NA	4
24	1	Female	140	36.2	36	Negative	No	Clinically cured	2	1	0	0	1	0	0	1	0	0	0	1	GRADE 3 (SEVERE)	REQUIRED / PROLONGED HOSPITALIZATION	8	0	NA	0	0	0	0	0	0	0	3	2
25	2	Male	140	39.3	39.4	Negative	No	Clinically cured	1	1	0	0	1	1	0	1	0	0	0	4	GRADE 2 (MODERATE)	REQUIRED / PROLONGED HOSPITALIZATION	7	0	NA	0	0	0	0	0	0	0	3	NA
26	2	Male	152	38.3	36.9	Negative	No	Clinically cured	1	1	0	0	1	1	0	1	0	0	0	5	GRADE 2 (MODERATE)	REQUIRED / PROLONGED HOSPITALIZATION	8	0	NA	0	0	0	0	0	0	0	3	4
27	1	Male	135	36.7	36.5	Negative	No	Clinically cured	2	1	0	0	0	0	0	0	0	1	0	1	GRADE 3 (SEVERE)	REQUIRED / PROLONGED HOSPITALIZATION	8	NA	NA	0	0	0	0	0	0	0	4	4
28	1	Male	164	37	36.8	Negative	Yes	Clinically cured	2	1	0	0	1	1	0	1	0	0	0	5	GRADE 3 (SEVERE)	REQUIRED / PROLONGED HOSPITALIZATION	5	0	NA	0	0	0	0	0	0	0	3	3
29	1	Female	138	36.5	35.9	Negative	No	Clinically cured	2	1	0	0	0	0	0	0	0	1	0	1	GRADE 1 (MILD)	REQUIRED / PROLONGED HOSPITALIZATION	4	0	NA	0	0	0	0	0	0	0	4	4
30	1	Female	131	36.8	36	Negative	No	Not cured	2	1	1	1	0	0	1	0	0	0	0	2	GRADE 3 (SEVERE)	REQUIRED / PROLONGED HOSPITALIZATION	28	1	1	1	0	1	0	0	0	0	2	1
31	1	Male	128	35.5	36.6	Negative	No	Clinically cured	2	1	0	0	0	0	0	0	0	1	0	1	GRADE 3 (SEVERE)	REQUIRED / PROLONGED HOSPITALIZATION	8	1	0	0	0	0	0	0	0	0	3	4
32	1	Male	123	37.2	36.3	Negative	No	Clinically cured	2	1	0	0	1	1	0	1	0	0	0	4	GRADE 2 (MODERATE)	MEDICALLY SIGNIFICANT	5	1	NA	0	0	0	0	0	0	0	2	3
33	2	Male	141	37.2	36.8	Negative	No	Not cured	3	1	1	1	1	1	0	0	1	0	0	2	NA	REQUIRED / PROLONGED HOSPITALIZATION	9	1	1	1	1	1	0	0	0	0	2	2
34	1	Male	160	36.8	37.6	Negative	No	Clinically cured	1	1	0	0	0	0	0	0	0	1	0	5	GRADE 2 (MODERATE)	REQUIRED / PROLONGED HOSPITALIZATION	11	NA	NA	0	0	0	0	0	0	0	4	3
35	2	Male	150	36.8	36.2	Negative	No	Clinically cured	1	1	0	0	1	0	0	1	0	0	0	3	GRADE 3 (SEVERE)	REQUIRED / PROLONGED HOSPITALIZATION	8	NA	NA	0	0	0	0	0	0	0	2	NA
36	1	Male	136	36.9	36.8	Negative	No	Not cured	3	1	1	0	0	1	0	0	1	0	0	1	NA	REQUIRED / PROLONGED HOSPITALIZATION	6	0	NA	0	0	0	0	0	0	0	3	NA
37	2	Male	155	39.1	39.4	Positive	No	Clinically cured	2	1	0	0	1	1	0	1	0	0	0	2	GRADE 3 (SEVERE)	REQUIRED / PROLONGED HOSPITALIZATION	11	1	0	0	0	1	0	0	0	0	3	3
38	1	Female	150	35.9	36.7	Negative	No	Clinically cured	2	1	0	0	0	0	0	0	0	1	0	1	GRADE 1 (MILD)	REQUIRED / PROLONGED HOSPITALIZATION	17	1	0	0	0	0	0	0	0	0	NA	4
39	1	Female	132	36.4	37	Negative	No	Clinically cured	1	1	0	0	0	0	0	0	0	1	0	1	GRADE 2 (MODERATE)	REQUIRED / PROLONGED HOSPITALIZATION	12	1	0	0	0	0	0	0	0	0	4	4
40	1	Female	147	36.5	36.5	Negative	No	Not cured	1	1	0	0	0	0	0	0	0	1	0	1	GRADE 2 (MODERATE)	REQUIRED / PROLONGED HOSPITALIZATION	10	NA	NA	0	0	0	0	0	0	0	4	1
41	2	Male	138	36.3	36	Negative	No	Clinically cured	2	1	0	0	1	0	0	1	0	0	0	2	GRADE 3 (SEVERE)	REQUIRED / PROLONGED HOSPITALIZATION	13	0	NA	0	0	0	0	0	0	0	3	3
42	3	Female	158	36.9	37.7	Negative	No	Clinically cured	2	1	0	0	0	0	0	0	0	1	0	1	GRADE 3 (SEVERE)	REQUIRED / PROLONGED HOSPITALIZATION	2	0	NA	0	0	0	0	0	0	0	4	4
43	1	Female	130	36.5	36.2	Negative	No	Clinically cured	2	1	0	0	0	0	0	0	0	1	0	2	GRADE 3 (SEVERE)	REQUIRED / PROLONGED HOSPITALIZATION	12	1	0	0	0	1	0	0	0	0	NA	1
44	2	Male	145	36.4	36.3	Negative	No	Clinically cured	2	1	0	0	1	1	0	1	0	0	0	2	GRADE 3 (SEVERE)	REQUIRED / PROLONGED HOSPITALIZATION	12	1	0	0	0	0	0	0	0	0	3	3
45	2	Male	162	35.4	36.6	Negative	No	Clinically cured	2	1	0	0	0	0	0	0	0	1	0	3	GRADE 3 (SEVERE)	REQUIRED / PROLONGED HOSPITALIZATION	8	0	NA	0	0	0	0	0	0	0	0	4
46	2	Male	160	36.4	36.1	Negative	No	Not cured	2	1	0	0	1	1	0	1	0	0	0	1	GRADE 2 (MODERATE)	REQUIRED / PROLONGED HOSPITALIZATION	4	0	NA	0	0	0	0	0	0	0	3	3
47	1	Female	145	36.4	36.8	Negative	No	Not cured	2	1	1	0	0	0	1	0	0	0	0	2	GRADE 3 (SEVERE)	REQUIRED / PROLONGED HOSPITALIZATION	7	0	NA	0	0	0	0	0	0	0	1	1
48	1	Male	139	39.5	36.1	Negative	No	Clinically cured	2	1	0	0	1	0	0	1	0	0	0	3	GRADE 1 (MILD)	REQUIRED / PROLONGED HOSPITALIZATION	2	0	NA	0	0	0	0	0	0	0	3	2
49	1	Male	140	36.2	36	Negative	No	Clinically cured	2	1	0	0	1	0	0	1	0	0	0	1	GRADE 3 (SEVERE)	REQUIRED / PROLONGED HOSPITALIZATION	10	1	0	0	0	0	0	0	0	0	0	3
50	2	Male	121	38.1	36.4	Positive	No	Clinically cured	3	1	0	0	1	0	0	0	1	0	0	5	NA	REQUIRED / PROLONGED HOSPITALIZATION	15	1	1	0	0	0	0	0	0	0	1	2
51	3	Male	180	37.2	38.1	Negative	No	Clinically cured	1	1	0	0	0	0	0	0	0	1	0	3	GRADE 3 (SEVERE)	REQUIRED / PROLONGED HOSPITALIZATION	7	0	NA	0	0	0	0	0	0	0	3	1
52	1	Male	136	39.7	37	Negative	No	Clinically cured	1	1	0	0	NA	0	0	0	0	1	0	2	GRADE 3 (SEVERE)	REQUIRED / PROLONGED HOSPITALIZATION	7	1	0	0	0	0	0	1	0	0	4	1
53	1	Female	120	36.9	37.3	Negative	Yes	Clinically cured	2	1	0	0	0	0	0	0	0	1	0	1	GRADE 2 (MODERATE)	REQUIRED / PROLONGED HOSPITALIZATION	39	1	0	0	0	1	0	0	0	0	4	4
54	2	Male	160	37	35.7	Negative	No	Clinically cured	2	1	0	0	0	1	0	1	0	0	0	2	GRADE 3 (SEVERE)	REQUIRED / PROLONGED HOSPITALIZATION	5	0	NA	0	0	1	0	0	0	0	3	2
55	1	Female	125	37	37.7	Negative	No	Clinically cured	3	1	1	0	1	0	0	0	1	0	0	1	NA	Not serious	4	NA	NA	0	0	0	0	0	0	0	3	2
56	1	Female	150	37.1	36.8	Negative	No	Not cured	2	1	0	0	0	0	0	0	0	1	0	2	GRADE 3 (SEVERE)	REQUIRED / PROLONGED HOSPITALIZATION	14	1	0	0	0	1	0	0	0	0	3	4
57	1	Male	136	36.4	35.5	Negative	No	Clinically cured	3	1	0	0	0	0	0	0	0	1	1	1	NA	Not serious	5	0	NA	0	0	0	0	0	0	0	NA	1
58	1	Male	159	36	36.3	Negative	No	Clinically cured	1	1	1	0	0	0	1	0	0	0	0	2	GRADE 3 (SEVERE)	REQUIRED / PROLONGED HOSPITALIZATION	10	1	0	1	0	0	0	0	0	0	1	NA
59	1	Male	150	37.1	37.2	Negative	No	Clinically cured	2	1	1	1	0	0	1	0	0	0	0	4	GRADE 2 (MODERATE)	REQUIRED / PROLONGED HOSPITALIZATION	4	0	NA	0	0	0	0	0	0	0	1	2
60	1	Female	130	36.8	36.3	Negative	No	Not cured	2	1	0	0	1	1	0	1	0	0	0	1	GRADE 2 (MODERATE)	REQUIRED / PROLONGED HOSPITALIZATION	3	0	NA	0	0	0	0	0	0	0	3	4
61	3	Female	154	38	38.2	Negative	No	Clinically cured	1	1	0	0	1	1	0	1	0	0	0	4	GRADE 3 (SEVERE)	REQUIRED / PROLONGED HOSPITALIZATION	12	0	NA	0	0	0	0	0	0	0	2	3
62	3	Male	154	38.4	39.2	Positive	No	Clinically cured	1	1	0	0	0	1	0	1	0	0	0	3	GRADE 3 (SEVERE)	REQUIRED / PROLONGED HOSPITALIZATION	6	0	NA	0	0	0	0	0	0	0	3	1
63	2	Male	148	36.4	37.3	Negative	No	Clinically cured	2	1	1	0	1	1	0	0	1	0	0	2	GRADE 3 (SEVERE)	REQUIRED / PROLONGED HOSPITALIZATION	6	1	0	0	0	0	0	0	0	0	2	3
64	2	Male	141	37.3	36	Negative	No	Clinically cured	2	1	0	0	1	0	0	1	0	0	0	2	GRADE 3 (SEVERE)	REQUIRED / PROLONGED HOSPITALIZATION	6	NA	NA	0	0	0	0	0	0	0	2	NA
65	2	Male	141	37.6	39.6	Negative	No	Clinically cured	2	1	0	0	0	0	0	0	0	1	0	3	GRADE 3 (SEVERE)	REQUIRED / PROLONGED HOSPITALIZATION	8	0	NA	0	0	0	0	0	0	0	3	4
66	1	Male	128	35.9	36.4	Negative	No	Not cured	3	1	0	0	1	0	0	1	0	0	0	2	NA	Other	NA	NA	NA	NA	NA	NA	NA	NA	NA	NA	3	3
67	1	Male	155	39	36	Negative	No	Clinically cured	2	1	0	0	1	1	0	1	0	0	0	1	GRADE 3 (SEVERE)	REQUIRED / PROLONGED HOSPITALIZATION	9	0	NA	0	0	0	0	0	0	0	2	4
68	2	Female	142	36.7	38.2	Negative	No	Not cured	2	1	0	0	0	0	0	0	0	1	0	3	GRADE 2 (MODERATE)	REQUIRED / PROLONGED HOSPITALIZATION	8	NA	NA	0	0	0	0	0	0	0	3	4
69	2	Female	157	36.6	36.1	Negative	No	Not cured	1	1	0	0	1	1	0	1	0	0	0	4	GRADE 2 (MODERATE)	REQUIRED / PROLONGED HOSPITALIZATION	9	NA	NA	0	0	0	0	0	0	0	3	3
70	1	Male	159	37.4	36.4	Negative	No	Clinically cured	2	1	0	0	1	0	0	1	0	0	0	1	GRADE 3 (SEVERE)	REQUIRED / PROLONGED HOSPITALIZATION	5	0	NA	0	0	0	0	0	0	0	2	3
71	2	Male	162	36.2	36	Negative	No	Clinically cured	1	1	0	0	0	0	0	0	0	1	0	2	GRADE 2 (MODERATE)	REQUIRED / PROLONGED HOSPITALIZATION	6	0	NA	1	0	1	0	0	0	0	NA	1
72	1	Female	132	39.9	38.2	Negative	No	Clinically cured	2	1	0	0	1	1	0	1	0	0	0	2	GRADE 3 (SEVERE)	REQUIRED / PROLONGED HOSPITALIZATION	13	1	0	0	0	1	0	0	0	0	0	3
73	1	Female	140	36.9	36.9	Negative	No	Clinically cured	1	1	0	0	1	0	0	1	0	0	0	4	GRADE 3 (SEVERE)	REQUIRED / PROLONGED HOSPITALIZATION	6	0	NA	0	0	0	0	0	0	0	3	3
74	1	Male	149	37.1	36	Negative	Yes	Clinically cured	2	1	0	0	0	0	0	0	0	1	0	1	GRADE 3 (SEVERE)	REQUIRED / PROLONGED HOSPITALIZATION	6	1	0	0	0	0	0	0	0	0	4	4
75	1	Male	134	38.5	36.8	Negative	No	Clinically cured	2	1	0	0	0	0	0	0	0	1	0	1	GRADE 3 (SEVERE)	REQUIRED / PROLONGED HOSPITALIZATION	2	0	NA	0	0	0	0	0	0	0	4	4
76	1	Male	130	36.1	36.2	Negative	No	Clinically cured	2	1	0	0	0	0	0	0	0	1	0	1	GRADE 2 (MODERATE)	REQUIRED / PROLONGED HOSPITALIZATION	8	1	0	0	0	0	0	0	0	0	4	4
77	3	Male	154	36.3	36	Positive	No	Not cured	2	1	1	0	0	1	0	0	1	0	0	1	GRADE 3 (SEVERE)	REQUIRED / PROLONGED HOSPITALIZATION	9	1	0	0	0	0	0	0	0	0	2	1
78	1	Female	123	37.1	36.8	Negative	No	Clinically cured	2	1	0	0	0	0	0	0	0	1	0	1	GRADE 3 (SEVERE)	REQUIRED / PROLONGED HOSPITALIZATION	6	0	NA	1	0	0	0	0	0	0	4	4
79	1	Female	162	36.8	36.7	Negative	No	Clinically cured	2	1	1	0	1	1	0	0	1	0	0	1	GRADE 3 (SEVERE)	REQUIRED / PROLONGED HOSPITALIZATION	11	1	0	0	0	0	0	0	0	0	2	2
80	1	Male	138	37.5	36.9	Negative	No	Clinically cured	1	1	0	0	0	0	0	0	0	1	0	4	GRADE 3 (SEVERE)	REQUIRED / PROLONGED HOSPITALIZATION	12	0	NA	0	0	0	0	0	0	0	4	4
81	2	Male	114	38.8	37.2	Positive	No	Not cured	3	1	1	0	0	0	1	0	0	0	0	2	NA	REQUIRED / PROLONGED HOSPITALIZATION	NA	1	1	0	0	1	0	0	0	0	2	1
82	1	Male	141	36.9	36.3	Negative	No	Clinically cured	2	1	0	0	0	0	0	0	0	1	0	2	GRADE 3 (SEVERE)	REQUIRED / PROLONGED HOSPITALIZATION	11	1	1	1	0	1	0	0	0	0	NA	4
83	1	Male	145	37.5	36.2	Negative	No	Not cured	3	1	0	0	1	1	0	1	0	0	0	2	NA	Not serious	5	1	0	1	0	1	1	1	0	0	3	3
