# Supplementary material for: Chest radiography in children aged 2–59 months enrolled in the Innovative Treatments in Pneumonia (ITIP) project in Lilongwe Malawi: a secondary analysis
Source: BMC Pediatr. 2022 Jan 10;22:31. doi: 10.1186/s12887-021-03091-3 (PMC8744340; doi:10.1186/s12887-021-03091-3)
Supplement: Supplementary file 2 — Additional file 2. Data dictionary. [file 12887_2021_3091_MOESM2_ESM.xlsx]

## Sheet: Sheet1
Variable Name	Definition	Values
dID	De-identified ID	Numeric
agecat	Age category	(1 = Less than 12 months; 2 = 12 to 35 months; 3= 36 to 59 months; 4= Greater than 59 months)
sex	Baby sex	Male; Female
muac.1	Baby Mid-Upper Arm Circumference at screening	Numeric
tempr.1	Baby temperature at screening	Numeric
tempr.2	Baby temperature at enrollment	Numeric
malaria	Baby malaria status at screening	Positive; Negative
diarr.2	Baby diarrhea status at enrollment	Yes; No
clin_out	Clinical outcome at 14 days	Clinically cured; Not cured
study	ITIP Study	ITIP1; ITIP2; ITIP3
PEP_right	CXR pathology - primary endpoint pneumonia, right side	1=Yes; 0=No
PEP_left	CXR pathology - primary endpoint pneumonia, left side	1=Yes; 0=No
other_right	CXR pathology - other infiltrate, right side	1=Yes; 0=No
other_left	CXR pathology - other infiltrate, left side	1=Yes; 0=No
PEP_only	CXR pathology – primary endpoint pneumonia only	1=Yes; 0=No
other_only	CXR pathology – other infiltrate only	1=Yes; 0=No
PEP_and_other	CXR pathology – primary endpoint pneumonia and other infiltrate	1=Yes; 0=No
no_PEP_other	CXR pathology – no primary endpoint pneumonia or other infiltrate	1=Yes; 0=No
aeterm	SAE type	1=Chest Indrawnig pneumonia; 2=Danger sign pneumonia; 3=Fast breathing pneumonia; 4=Chest X-ray confirmed pneumonia; 5=Other
severity	Severity of SAE	Grade 1 (Mild); Grade 2 (Moderate); Grade 3 (Severe)
serious	Seriousness of SAE	Required prolonged hospitalization; Medically significant; Not serious; Other
los	Length of stay in hospital due to SAE	NUmeric
fail_first	Failed first IV line	1=Yes; 0=No
fail_second	Failed second IV line	1=Yes; 0=No
nflar	Danger sign feature – Nasal flaring	1=Yes; 0=No
grunt	Danger sign feature - Grunting	1=Yes; 0=No
cid	Danger sign feature – Chest indrawing	1=Yes; 0=No
hypox	Danger sign feature – Hypoxia	1=Yes; 0=No
hnod	Danger sign feature – Head nodding	1=Yes; 0=No
conv	Danger sign feature – Convulsions	1=Yes; 0=No
vomit	Danger sign feature - Vomiting	1=Yes; 0=No
revstat1	CXR pathology status, reviewer 1	1=PEP only; 2=PEP and Other; 3=Other only; 4=No PEP or Other; NA=not interpretable
revstat2	CXR pathology status, reviewer 2	1=PEP only; 2=PEP and Other; 3=Other only; 4=No PEP or Other; NA=not interpretable
